# Supplementary material for: Total Flavonoids of Rhizoma Drynariae Mitigates Aflatoxin B1-Induced Liver Toxicity in Chickens via Microbiota-Gut-Liver Axis Interaction Mechanisms
Source: Antioxidants (Basel). 2023 Mar 28;12(4):819. doi: 10.3390/antiox12040819 (PMC10134996; doi:10.3390/antiox12040819)
Supplement: Supplementary file 1 [file antioxidants-12-00819-s001.zip]

Archive with 1 entries (1 files):
- antioxidants-2246698-supplementary.pdf
